# Supplementary material for: A common bottlenose dolphin (Tursiops truncatus) prey handling technique for marine catfish (Ariidae) in the northern Gulf of Mexico
Source: PLoS One. 2017 Jul 12;12(7):e0181179. doi: 10.1371/journal.pone.0181179 (PMC5507523; doi:10.1371/journal.pone.0181179)
Supplement: S1 Table — (XLSX) [file pone.0181179.s001.xlsx]

## Sheet: Sheet1
Whole hardhead catfish collected on 2 June 2015
Sample	TL (mm)	Sex
1	410	F
2	320	F
3	339	M
4	320	F
5	312	M
6	283	M
7	285	F
8	278	F
9	271	F
10	280	F
11	226	M
D1 for SCH collected on 21 October 2005
Sample	D1 (mm)
1	85.4
2	91.5
3	82.96
4	102.48
5	79.3
6	91.5
D1 for SCH collected on 7 May 2015
Sample	D1 (mm)
1	75
2	110
3	80
4	85
5	103
6	80
7	110
