# Supplementary material for: A common bottlenose dolphin (Tursiops truncatus) prey handling technique for marine catfish (Ariidae) in the northern Gulf of Mexico
Source: PLoS One. 2017 Jul 12;12(7):e0181179. doi: 10.1371/journal.pone.0181179 (PMC5507523; doi:10.1371/journal.pone.0181179)
Supplement: S2 Table — Biomass (grams) and number of landings (2008–2015). (XLSX) [file pone.0181179.s002.xlsx]

## Sheet: Biomass (g)
Species	2008	2009	2010	2011	2012	2013	2014	2015	Total	Percent
Anchoa mitchilli	65652.8	202660	78119.1	61691.3	76870.1	119049	98889.8	92751.6	795683	30.8122
Micropogonias undulatus	24712.9	85939	146208	41750	47382.2	60688.1	20257.8	16241.8	443180	17.1618
Leiostomus xanthurus	4759	27747.9	54425.3	44601.8	22493.4	23962.5	44915.3	17352.8	240258	9.3038
Ariopsis felis	1415.4	25467.3	26143.8	13303.8	27094.5	19757.4	5215.8	3908.2	122306	4.73621
Lolliguncula brevis	1968	26162.1	17752.8	13117.6	12649.9	16016.8	11832.2	12662.9	112162	4.34339
Chloroscombrus chrysurus	566.8	10030.4	485	42632.2	5114	13794.7	1509.1	503.6	74635.8	2.89021
Dasyatis sabina		11613.3	7297.7	6418.9	26499.1	15103.2	926	1923.4	69781.6	2.70224
Bagre marinus	2098	5807.6	14425.1	8049.1	12638	3633.3	5125.8	6364	58140.9	2.25146
Brevoortia patronus	1160.5	1589.2	4927.8	6428.1	30068.4	2024.6	2693.1	6644.3	55536	2.15059
Peprilus burti	802.6	3427.5	17021	19553.7	2949.9	2659.1	4864.4	2968	54246.2	2.10064
Litopenaeus setiferus	1912.5	3217.7	27659	4659.4	2901.2	2881.9	5684.4	2689	51605.1	1.99837
Lepisosteus osseus	5428.6	14670	7257.5	5080			7380	7484.9	47301	1.83169
Trichiurus lepturus	6410.3	10543.8	1590.7	3328.6	19690.2	1740.9	1083.3	1476.9	45864.7	1.77607
Cynoscion arenarius	2055.1	12257.1	9003.2	4102.5	5438.7	5052.3	1640.1	2535.9	42084.9	1.6297
Caretta caretta							38555.4		38555.4	1.49303
Farfantepenaeus aztecus	4953.6	2987.7	3194.3	6848.9	5407.4	3806.3	3434	1862.8	32495	1.25834
Anchoa hepsetus	2319.3	8265.58	4634.1	4617.3	1355.3	6637.82	1540.8	650.8	30021	1.16254
Mugil cephalus	23551.7	336.8	416.1			42.7			24347.3	0.942829
Dorosoma petenense	434.7	4038.7	11236.9	1755.9	1466.5	1974.5	835.6	1129.8	22872.6	0.885723
Atractosteus spatula								20411.7	20411.7	0.790427
Callinectes sapidus	482.8	4460.7	5980.7	3115.6	1697.7	2147.4	1378.7	396.6	19660.2	0.761325
Bairdiella chrysoura	4409.2	5065.4	2454.6	1396.3	1968.8	1503.3	693.5	412.4	17903.5	0.693299
Dasyatis say			232.4	3241.2	5603.2	4755		2313.9	16145.7	0.625229
Pogonias cromis	1957.8	984.6	12900.2	17.4	49.2				15909.2	0.616071
Urophycis floridana		58.1	1098.1	7685	154.6	631.5	186.8	130.5	9944.6	0.385097
Stellifer lanceolatus	392	3083.8	3138.2	31.8	1175.3	88	43.1	167.4	8119.6	0.314425
Selene setapinnis	441.9	300.1	779	2594.9	683.7	1790.7	924.1	326.7	7841.1	0.30364
Anchoa lyolepis	0.8	491.8	318.5	643.4	75.4	3523.6	115.6	1537	6706.1	0.259688
Harengula jaguana	135.1	995.7	771.3	2170.8	886	453.2	737.9	511.5	6661.5	0.257961
Rhizoprionodon terraenovae	181.2	1043.7	2392.3		1165.7	1750.7			6533.6	0.253008
Peprilus paru	227.3	1143.9	644.4	2219.1	206.6	830.2	355.4	887	6513.9	0.252245
Ictalurus furcatus	578.9		546.1			2288	654	2389.7	6456.7	0.25003
Cynoscion nebulosus	2388.7	473.5	667.3	588.6	137.9	230.1	18.7	103.6	4608.4	0.178457
Acetes americanus carolinae	14.4	1219.4	490.1	129.7	835	880.6	257.6	606.8	4433.6	0.171688
Archosargus probatocephalus	478	3405.3	188.6	120.5	0.2				4192.6	0.162355
Luidia clathrata		1656.5	699.9	553.7	64.8	275	323.6	287.9	3861.4	0.14953
Etropus crossotus	100.7	1152.8	549.4	161.4	405.4	320.9	124.2	506.9	3321.7	0.12863
Rhinoptera bonasus		1317.9		1114.5	611.8				3044.2	0.117884
Cynoscion nothus	93	715.4	1199.1	165.5	429.2	85.1		143.2	2830.5	0.109609
Menticirrhus americanus	6	500.2	1124.1	68.5	403.2	314.8	197	172	2785.8	0.107878
Chilomycterus schoepfi		287.6			743.3	1357.1	162.5	94.4	2644.9	0.102422
Paralichthys lethostigma	89.5	822.1	1068.7	220.4		0	165.4	74.2	2440.3	0.0944986
Callinectes similis	52.5	906.9	283.2	123.7	374.1	296.3	167.7	137.9	2342.3	0.0907037
Lobotes surinamensis		2235.4							2235.4	0.0865641
Opisthonema oglinum	47	734.4	99.4	913.5	45.8	94.6	90.7	60.8	2086.2	0.0807864
Limulus polyphemus			2000						2000	0.0774484
Ictalurus punctatus	422	1523.1							1945.1	0.0753224
Squilla empusa	15.4	774.4	237.1	59.9	130	242.6	39.6	94.6	1593.6	0.0617109
Lepisosteus oculatus						1527.2			1527.2	0.0591396
Lagodon rhomboides	281.5	160.9	228.5	308.3	255	8.6	92.3	62.9	1398	0.0541364

## Sheet: Total number
Species	2008	2009	2010	2011	2012	2013	2014	2015	Total	Percent
Anchoa mitchilli	90192	226335	110395	115608	110620	157496	194561	155342	1160549	77.9053
Acetes americanus carolinae	343	26764	13746	3111	20502	23879	6432	15282	110059	7.38804
Leiostomus xanthurus	350	2059	7566	14906	2193	3643	11881	932	43530	2.92208
Micropogonias undulatus	777	4041	14377	2124	5889	8011	3362	1101	39682	2.66377
Lolliguncula brevis	489	6793	3214	1654	3317	2389	2998	3263	24117	1.61893
Chloroscombrus chrysurus	82	3265	157	8319	1540	3730	614	318	18025	1.20998
Anchoa hepsetus	3779	5365	734	1641	550	2091	615	116	14891	0.999603
Anchoa lyolepis	1	1365	634	496	222	5792	167	3110	11787	0.791237
Litopenaeus setiferus	564	1365	4373	943	663	446	1224	548	10126	0.679738
Brevoortia patronus	55	1904	1504	1344	2858	242	447	690	9044	0.607105
Cynoscion arenarius	391	2869	616	311	606	727	235	223	5978	0.401291
Farfantepenaeus aztecus	687	622	589	978	685	559	417	310	4847	0.325369
Peprilus burti	69	323	942	1567	272	428	603	380	4584	0.307715
Bagre marinus	102	148	843	509	796	251	577	465	3691	0.247769
Stellifer lanceolatus	1193	920	895	32	279	28	8	84	3439	0.230853
Ariopsis felis	77	970	461	160	533	287	180	185	2853	0.191516
Chrysaora quinquecirrha	22	594	196	596	134	146	102	183	1973	0.132443
Aurelia aurita		305	68	904	5	433	91	72	1878	0.126066
Trichiurus lepturus	283	414	70	124	610	113	52	64	1730	0.116131
Callinectes similis	39	333	143	395	279	283	118	70	1660	0.111432
Dorosoma petenense	34	226	754	100	69	132	55	70	1440	0.0966643
Selene setapinnis	70	51	142	374	100	281	39	37	1094	0.073438
Bairdiella chrysoura	198	242	122	64	330	65	41	20	1082	0.0726325
Pelagia noctiluca					855				855	0.0573944
Urophycis floridana		4	63	634	11	33	14	7	766	0.05142
Peprilus paru	14	120	52	210	27	71	40	68	602	0.040411
Harengula jaguana	7	187	48	122	72	25	68	68	597	0.0400754
Molgula manhattensis					4	12	2	508	526	0.0353093
Portunus gibbesii		68	95	105	112	32	69	20	501	0.0336311
Rimapenaeus similis		178	80	19	31	142	5	21	476	0.0319529
Luidia clathrata		176	121	49	6	46	40	33	471	0.0316173
Callinectes sapidus	18	90	68	47	31	56	87	14	411	0.0275896
Etropus crossotus	3	116	57	24	48	71	13	43	375	0.025173
Opisthonema oglinum	2	99	12	137	12	20	37	13	332	0.0222865
Squilla empusa	2	159	30	20	58	45	3	13	330	0.0221522
Livoneca redmanii		2	4	9	23	50	167	25	280	0.0187958
Cantharus cancellarius		160	33	33	10	22	5	12	275	0.0184602
Menidia beryllina			1	2		86	179	2	270	0.0181246
Hydractinia echinata		240							240	0.0161107
Latreutes parvulus					206				206	0.0138284
Pagurus pollicaris	3	23	2	11	148	8		9	204	0.0136941
Hemicaranx amblyrhynchus		62	36	6	39	6	18	33	200	0.0134256
Sphoeroides parvus	2	14	13	16	15	38	17	41	156	0.010472
Mugil cephalus	144	3	3			1			151	0.0101363
Cynoscion nebulosus	13	7	83	18	4	6	2	6	139	0.00933079
Eucinostomus argenteus		22	10		76	23		1	132	0.00886089
Menticirrhus americanus	2	33	44	13	10	17	4	6	129	0.00865951
Citharichthys spilopterus	2	20	16	8	31	39	2	7	125	0.008391
Macrobrachium ohione		50	10	11	3	22	7	19	122	0.00818961
Cynoscion nothus	3	38	47	5	15	2		10	120	0.00805536
